# Supplementary material for: A Comparative Study of Koizumi and Longa Methods of Intraluminal Filament Middle Cerebral Artery Occlusion in Rats: Early Corticosterone and Inflammatory Response in the Hippocampus and Frontal Cortex
Source: Int J Mol Sci. 2021 Dec 17;22(24):13544. doi: 10.3390/ijms222413544 (PMC8703333; doi:10.3390/ijms222413544)
Supplement: Supplementary file 1 [file ijms-22-13544-s001.zip]

Archive with 1 entries (1 files):
- ijms-1497714-supplementary.pdf
